# Supplementary material for: EndoGene database: reported genetic variants for 5,926 Russian patients diagnosed with endocrine disorders
Source: Front Endocrinol (Lausanne). 2025 Feb 18;16:1472754. doi: 10.3389/fendo.2025.1472754 (PMC11876052; doi:10.3389/fendo.2025.1472754)
Supplement: Supplementary File 2 — Gene compositions of the NGS panels: Endo1, Endo2, Endome1, Endome2. [file DataSheet2.xlsx]

## Sheet: Endo1
DNA2

## Sheet: Endo2
GATA3

## Sheet: Endome1
H6PD

## Sheet: Endome2
H6PD
