# Supplementary material for: EndoGene database: reported genetic variants for 5,926 Russian patients diagnosed with endocrine disorders
Source: Front Endocrinol (Lausanne). 2025 Feb 18;16:1472754. doi: 10.3389/fendo.2025.1472754 (PMC11876052; doi:10.3389/fendo.2025.1472754)
Supplement: Supplementary File 3 — Groups of patients by ICD10 diagnosis sections. [file DataSheet3.xlsx]

## Sheet: all patients
ICD10_section	Panel	WES	Total	ICD10_diagnoses
E23 Hypofunction and other disorders of pituitary gland	574	112	686	E23.0 Hypopituitarism;E23.2 Diabetes insipidus;E23.3 Hypothalamic dysfunction, not elsewhere classified;E23.6 Other disorders of pituitary gland;E23.7 Disorder of pituitary gland, unspecified
E10 Type 1 diabetes mellitus	371	165	536	E10 Type 1 diabetes mellitus;E10.0 Type 1 diabetes mellitus with coma;E10.1 Type 1 diabetes mellitus with ketoacidosis;E10.2 Type 1 diabetes mellitus with renal complications;E10.3 Type 1 diabetes mellitus with ophthalmic complications;E10.4 Type 1 diabetes mellitus with neurological complications;E10.6 Type 1 diabetes mellitus with other specified complications;E10.7 Type 1 diabetes mellitus wit…
R73 Elevated blood glucose level	408	2	410	R73 Elevated blood glucose level;R73.0 Abnormal glucose tolerance test;R73.9 Hyperglycaemia, unspecified
E14 Unspecified diabetes mellitus	392	7	399	E14 Unspecified diabetes mellitus;E14.0 Unspecified diabetes mellitus with coma;E14.7 Unspecified diabetes mellitus with multiple complications;E14.8 Unspecified diabetes mellitus with unspecified complications;E14.9 Unspecified diabetes mellitus without complications
E03 Other hypothyroidism	291	103	394	E03 Other hypothyroidism;E03.0 Congenital hypothyroidism with diffuse goitre;E03.1 Congenital hypothyroidism without goitre;E03.2 Hypothyroidism due to medicaments and other exogenous substances;E03.8 Other specified hypothyroidism;E03.9 Hypothyroidism, unspecified
E34 Other endocrine disorders	230	128	358	E34 Other endocrine disorders;E34.3 Short stature, not elsewhere classified;E34.4 Constitutional tall stature;E34.5 Androgen resistance syndrome;E34.8 Other specified endocrine disorders;E34.9 Endocrine disorder, unspecified
E16 Other disorders of pancreatic internal secretion	248	97	345	E16.0 Drug-induced hypoglycaemia without coma;E16.1 Other hypoglycaemia;E16.2 Hypoglycaemia, unspecified;E16.4 Abnormal secretion of gastrin;E16.8 Other specified disorders of pancreatic internal secretion;E16.9 Disorder of pancreatic internal secretion, unspecified
E13 Other specified diabetes mellitus	297	10	307	E13 Other specified diabetes mellitus;E13.2 Other specified diabetes mellitus with renal complications;E13.4 Other specified diabetes mellitus with neurological complications;E13.7 Other specified diabetes mellitus with multiple complications;E13.8 Other specified diabetes mellitus with unspecified complications;E13.9 Other specified diabetes mellitus without complications
E21 Hyperparathyroidism and other disorders of parathyroid gland	292	15	307	E21.0 Primary hyperparathyroidism;E21.1 Secondary hyperparathyroidism, not elsewhere classified;E21.2 Other hyperparathyroidism;E21.3 Hyperparathyroidism, unspecified;E21.4 Other specified disorders of parathyroid gland;E21.5 Disorder of parathyroid gland, unspecified
E66 Obesity	143	141	284	E66.0 Obesity due to excess calories;E66.1 Drug-induced obesity;E66.8 Other obesity;E66.9 Obesity, unspecified
E25 Adrenogenital disorders	261	21	282	E25.0 Congenital adrenogenital disorders associated with enzyme deficiency;E25.8 Other adrenogenital disorders;E25.9 Adrenogenital disorder, unspecified
E22 Hyperfunction of pituitary gland	155	100	255	E22.0 Acromegaly and pituitary gigantism;E22.1 Hyperprolactinaemia;E22.8 Other hyperfunction of pituitary gland;E22.9 Hyperfunction of pituitary gland, unspecified
E27 Other disorders of adrenal gland	207	32	239	E27 Other disorders of adrenal gland;E27.0 Other adrenocortical overactivity;E27.1 Primary adrenocortical insufficiency;E27.3 Drug-induced adrenocortical insufficiency;E27.4 Other and unspecified adrenocortical insufficiency;E27.5 Adrenomedullary hyperfunction;E27.8 Other specified disorders of adrenal gland;E27.9 Disorder of adrenal gland, unspecified
E11 Type 2 diabetes mellitus	204	18	222	E11.2 Type 2 diabetes mellitus with renal complications;E11.3 Type 2 diabetes mellitus with ophthalmic complications;E11.4 Type 2 diabetes mellitus with neurological complications;E11.5 Type 2 diabetes mellitus with peripheral circulatory complications;E11.6 Type 2 diabetes mellitus with other specified complications;E11.7 Type 2 diabetes mellitus with multiple complications;E11.8 Type 2 diabetes…
E83 Disorders of mineral metabolism	194	11	205	E83.3 Disorders of phosphorus metabolism and phosphatases;E83.4 Disorders of magnesium metabolism;E83.5 Disorders of calcium metabolism;E83.8 Other disorders of mineral metabolism;E83.9 Disorder of mineral metabolism, unspecified
E04 Other nontoxic goitre	161	5	166	E04.0 Nontoxic diffuse goitre;E04.1 Nontoxic single thyroid nodule;E04.2 Nontoxic multinodular goitre
E31 Polyglandular dysfunction	115	24	139	E31 Polyglandular dysfunction;E31.0 Autoimmune polyglandular failure;E31.1 Polyglandular hyperfunction;E31.8 Other polyglandular dysfunction;E31.9 Polyglandular dysfunction, unspecified
Z01 Other special examinations and investigations of persons without complaint and reported diagnosis	12	120	132	Z01.0 Examination of eyes and vision;Z01.7 Laboratory examination;Z01.8 Other specified special examinations
E30 Disorders of puberty, not elsewhere classified	91	37	128	E30 Disorders of puberty, not elsewhere classified;E30.0 Delayed puberty;E30.1 Precocious puberty;E30.8 Other disorders of puberty;E30.9 Disorder of puberty, unspecified
C73 Malignant neoplasm of thyroid gland	84	11	95	C73 Malignant neoplasm of thyroid gland
D35 Benign neoplasm of other and unspecified endocrine glands	69	13	82	D35.0 Benign neoplasm, adrenal gland;D35.1 Benign neoplasm, parathyroid gland;D35.2 Benign neoplasm, pituitary gland;D35.8 Benign neoplasm, pluriglandular involvement
Q56 Indeterminate sex and pseudohermaphroditism	76	6	82	Q56 Indeterminate sex and pseudohermaphroditism;Q56.0 Hermaphroditism, not elsewhere classified;Q56.1 Male pseudohermaphroditism, not elsewhere classified;Q56.2 Female pseudohermaphroditism, not elsewhere classified;Q56.4 Indeterminate sex, unspecified
E74 Other disorders of carbohydrate metabolism	66	4	70	E74 Other disorders of carbohydrate metabolism;E74.0 Glycogen storage disease;E74.3 Other disorders of intestinal carbohydrate absorption;E74.8 Other specified disorders of carbohydrate metabolism;E74.9 Disorder of carbohydrate metabolism, unspecified
E24 Cushing's syndrome	31	21	52	E24 Cushing's syndrome;E24.0 Pituitary-dependent Cushing's disease;E24.1 Nelson's syndrome;E24.3 Ectopic ACTH syndrome;E24.8 Other Cushing's syndrome
Q54 Hypospadias	45	4	49	Q54 Hypospadias;Q54.0 Hypospadias, balanic;Q54.1 Hypospadias, penile;Q54.2 Hypospadias, penoscrotal;Q54.3 Hypospadias, perineal;Q54.9 Hypospadias, unspecified
E20 Hypoparathyroidism	33	13	46	E20.0 Idiopathic hypoparathyroidism;E20.1 Pseudohypoparathyroidism;E20.8 Other hypoparathyroidism;E20.9 Hypoparathyroidism, unspecified
E29 Testicular dysfunction	36	8	44	E29.1 Testicular hypofunction;E29.8 Other testicular dysfunction;E29.9 Testicular dysfunction, unspecified
E28 Ovarian dysfunction	36	7	43	E28.1 Androgen excess;E28.2 Polycystic ovarian syndrome;E28.3 Primary ovarian failure;E28.8 Other ovarian dysfunction;E28.9 Ovarian dysfunction, unspecified
E89 Postprocedural endocrine and metabolic disorders, not elsewhere classified	35	5	40	E89.0 Postprocedural hypothyroidism;E89.2 Postprocedural hypoparathyroidism;E89.3 Postprocedural hypopituitarism;E89.6 Postprocedural adrenocortical(-medullary) hypofunction;E89.8 Other postprocedural endocrine and metabolic disorders
Q78 Other osteochondrodysplasias	29	3	32	Q78.0 Osteogenesis imperfecta
H52 Disorders of refraction and accommodation	30	1	31	H52.0 Hypermetropia;H52.1 Myopia;H52.2 Astigmatism
Q97 Other sex chromosome abnormalities, female phenotype, not elsewhere classified	28	3	31	Q97.3 Female with 46,XY karyotype;Q97.8 Other specified sex chromosome abnormalities, female phenotype;Q97.9 Sex chromosome abnormality, female phenotype, unspecified
P70 Transitory disorders of carbohydrate metabolism specific to fetus and newborn	26	0	26	P70.0 Syndrome of infant of mother with gestational diabetes;P70.2 Neonatal diabetes mellitus;P70.4 Other neonatal hypoglycaemia;P70.8 Other transitory disorders of carbohydrate metabolism of fetus and newborn;P70.9 Transitory disorder of carbohydrate metabolism of fetus and newborn, unspecified
Q52 Other congenital malformations of female genitalia	22	4	26	Q52.0 Congenital absence of vagina;Q52.4 Other congenital malformations of vagina;Q52.8 Other specified congenital malformations of female genitalia
D34 Benign neoplasm of thyroid gland	24	0	24	D34 Benign neoplasm of thyroid gland
E05 Thyrotoxicosis [hyperthyroidism]	19	5	24	E05.0 Thyrotoxicosis with diffuse goitre;E05.1 Thyrotoxicosis with toxic single thyroid nodule;E05.2 Thyrotoxicosis with toxic multinodular goitre;E05.8 Other thyrotoxicosis;E05.9 Thyrotoxicosis, unspecified
Z76 Persons encountering health services in other circumstances	5	19	24	Z76.3 Healthy person accompanying sick person
E06 Thyroiditis	17	6	23	E06.2 Chronic thyroiditis with transient thyrotoxicosis;E06.3 Autoimmune thyroiditis;E06.5 Other chronic thyroiditis
Q53 Undescended testicle	18	4	22	Q53.1 Undescended testicle, unilateral;Q53.2 Undescended testicle, bilateral
Q55 Other congenital malformations of male genital organs	18	2	20	Q55.0 Absence and aplasia of testis;Q55.1 Hypoplasia of testis and scrotum;Q55.2 Other congenital malformations of testis and scrotum;Q55.6 Other congenital malformations of penis;Q55.8 Other specified congenital malformations of male genital organs
C74 Malignant neoplasm of adrenal gland	6	13	19	C74 Malignant neoplasm of adrenal gland;C74.0 Malignant neoplasm, cortex of adrenal gland;C74.1 Malignant neoplasm, medulla of adrenal gland;C74.9 Malignant neoplasm, adrenal gland, unspecified
E07 Other disorders of thyroid	15	4	19	E07.0 Hypersecretion of calcitonin;E07.1 Dyshormogenetic goitre;E07.8 Other specified disorders of thyroid;E07.9 Disorder of thyroid, unspecified
C75 Malignant neoplasm of other endocrine glands and related structures	10	6	16	C75.0 Malignant neoplasm, parathyroid gland;C75.4 Malignant neoplasm, carotid body;C75.5 Malignant neoplasm, aortic body and other paraganglia
Z00 General examination and investigation of persons without complaint and reported diagnosis	12	3	15	Z00.0 General medical examination;Z00.1 Routine child health examination;Z00.2 Examination for period of rapid growth in childhood;Z00.3 Examination for adolescent development state;Z00.6 Examination for normal comparison and control in clinical research programme;Z00.8 Other general examinations
J34 Other disorders of nose and nasal sinuses	14	0	14	J34.2 Deviated nasal septum
I15 Secondary hypertension	12	1	13	I15.1 Hypertension secondary to other renal disorders;I15.2 Hypertension secondary to endocrine disorders;I15.8 Other secondary hypertension;I15.9 Secondary hypertension, unspecified
E55 Vitamin D deficiency	12	0	12	E55 Vitamin D deficiency;E55.0 Rickets, active;E55.9 Vitamin D deficiency, unspecified
E88 Other metabolic disorders	11	1	12	E88.1 Lipodystrophy, not elsewhere classified
J35 Chronic diseases of tonsils and adenoids	9	2	11	J35.0 Chronic tonsillitis;J35.2 Hypertrophy of adenoids
E67 Other hyperalimentation	9	0	9	E67.3 Hypervitaminosis D;E67.8 Other specified hyperalimentation
K86 Other diseases of pancreas	6	3	9	K86.8 Other specified diseases of pancreas
N91 Absent, scanty and rare menstruation	9	0	9	N91.0 Primary amenorrhoea;N91.1 Secondary amenorrhoea;N91.2 Amenorrhoea, unspecified;N91.3 Primary oligomenorrhoea
E26 Hyperaldosteronism	1	7	8	E26.0 Primary hyperaldosteronism;E26.1 Secondary hyperaldosteronism;E26.8 Other hyperaldosteronism;E26.9 Hyperaldosteronism, unspecified
N97 Female infertility	8	0	8	N97.0 Female infertility associated with anovulation;N97.8 Female infertility of other origin
E78 Disorders of lipoprotein metabolism and other lipidaemias	6	1	7	E78.2 Mixed hyperlipidaemia;E78.4 Other hyperlipidaemia;E78.8 Other disorders of lipoprotein metabolism
I10 Essential (primary) hypertension	6	1	7	I10 Essential (primary) hypertension
M80 Osteoporosis with pathological fracture	5	2	7	M80.5 Idiopathic osteoporosis with pathological fracture;M80.8 Other osteoporosis with pathological fracture;M80.9 Unspecified osteoporosis with pathological fracture
G96 Other disorders of central nervous system	6	0	6	G96.8 Other specified disorders of central nervous system
J30 Vasomotor and allergic rhinitis	6	0	6	J30 Vasomotor and allergic rhinitis;J30.0 Vasomotor rhinitis;J30.3 Other allergic rhinitis
K29 Gastritis and duodenitis	6	0	6	K29 Gastritis and duodenitis;K29.0 Acute haemorrhagic gastritis;K29.3 Chronic superficial gastritis;K29.4 Chronic atrophic gastritis;K29.6 Other gastritis;K29.8 Duodenitis
N18 Chronic kidney disease	5	1	6	N18.2 Chronic kidney disease, stage 2;N18.3 Chronic kidney disease, stage 3;N18.5 Chronic kidney disease, stage 5
N62 Hypertrophy of breast	5	1	6	N62 Hypertrophy of breast
D44 Neoplasm of uncertain or unknown behaviour of endocrine glands	4	1	5	D44.0 Neoplasm of uncertain or unknown behaviour, thyroid gland;D44.1 Neoplasm of uncertain or unknown behaviour, adrenal gland;D44.3 Neoplasm of uncertain or unknown behaviour, pituitary gland;D44.7 Neoplasm of uncertain or unknown behaviour, aortic body and other paraganglia;D44.8 Neoplasm of uncertain or unknown behaviour, pluriglandular involvement
G93 Other disorders of brain	5	0	5	G93.1 Anoxic brain damage, not elsewhere classified;G93.4 Encephalopathy, unspecified;G93.8 Other specified disorders of brain
N25 Disorders resulting from impaired renal tubular function	5	0	5	N25.0 Renal osteodystrophy;N25.1 Nephrogenic diabetes insipidus;N25.8 Other disorders resulting from impaired renal tubular function
N50 Other disorders of male genital organs	4	1	5	N50.0 Atrophy of testis;N50.9 Disorder of male genital organs, unspecified
P91 Other disturbances of cerebral status of newborn	5	0	5	P91.0 Neonatal cerebral ischaemia;P91.4 Neonatal cerebral depression;P91.6 Hypoxic ischaemic encephalopathy of newborn;P91.8 Other specified disturbances of cerebral status of newborn
Q87 Other specified congenital malformation syndromes affecting multiple systems	3	2	5	Q87.1 Congenital malformation syndromes predominantly associated with short stature;Q87.8 Other specified congenital malformation syndromes, not elsewhere classified
Z13 Special screening examination for other diseases and disorders	5	0	5	Z13.1 Special screening examination for diabetes mellitus
D13 Benign neoplasm of other and ill-defined parts of digestive system	4	0	4	D13.6 Benign neoplasm, pancreas;D13.7 Benign neoplasm, endocrine pancreas
E43 Unspecified severe protein-energy malnutrition	1	3	4	E43 Unspecified severe protein-energy malnutrition
Q21 Congenital malformations of cardiac septa	4	0	4	Q21.1 Atrial septal defect;Q21.8 Other congenital malformations of cardiac septa
Q99 Other chromosome abnormalities, not elsewhere classified	3	1	4	Q99.1 46,XX true hermaphrodite;Q99.8 Other specified chromosome abnormalities
Z03 Medical observation and evaluation for suspected diseases and conditions	4	0	4	Z03.8 Observation for other suspected diseases and conditions
D25 Leiomyoma of uterus	3	0	3	D25.1 Intramural leiomyoma of uterus;D25.2 Subserosal leiomyoma of uterus
D68 Other coagulation defects	3	0	3	D68.2 Hereditary deficiency of other clotting factors;D68.6 Other Thrombophilia;D68.8 Other specified coagulation defects;D68.9 Coagulation defect, unspecified
E32 Diseases of thymus	3	0	3	E32.0 Persistent hyperplasia of thymus;E32.8 Other diseases of thymus
E44 Protein-energy malnutrition of moderate and mild degree	3	0	3	E44.0 Moderate protein-energy malnutrition;E44.1 Mild protein-energy malnutrition
F41 Other anxiety disorders	3	0	3	F41.2 Mixed anxiety and depressive disorder;F41.3 Other mixed anxiety disorders
G24 Dystonia	3	0	3	G24.8 Other dystonia
H90 Conductive and sensorineural hearing loss	3	0	3	H90.3 Sensorineural hearing loss, bilateral;H90.6 Mixed conductive and sensorineural hearing loss, bilateral
I45 Other conduction disorders	3	0	3	I45.4 Nonspecific intraventricular block;I45.8 Other specified conduction disorders
I49 Other cardiac arrhythmias	3	0	3	I49.1 Atrial premature depolarization;I49.8 Other specified cardiac arrhythmias
M81 Osteoporosis without pathological fracture	3	0	3	M81.8 Other osteoporosis;M81.9 Osteoporosis, unspecified
M83 Adult osteomalacia	2	1	3	M83.0 Puerperal osteomalacia;M83.3 Adult osteomalacia due to malnutrition;M83.5 Other drug-induced osteomalacia in adults
N20 Calculus of kidney and ureter	2	1	3	N20.0 Calculus of kidney
N46 Male infertility	3	0	3	N46 Male infertility
P07 Disorders related to short gestation and low birth weight, not elsewhere classified	3	0	3	P07.3 Other preterm infants
Q85 Phakomatoses, not elsewhere classified	3	0	3	Q85.0 Neurofibromatosis (nonmalignant)
Q98 Other sex chromosome abnormalities, male phenotype, not elsewhere classified	2	1	3	Q98.0 Klinefelter's syndrome karyotype 47,XXY;Q98.3 Other male with 46,XX karyotype;Q98.8 Other specified sex chromosome abnormalities, male phenotype
C56 Malignant neoplasm of ovary	2	0	2	C56 Malignant neoplasm of ovary
D27 Benign neoplasm of ovary	1	1	2	D27 Benign neoplasm of ovary
E01 Iodine-deficiency-related thyroid disorders and allied conditions	2	0	2	E01.0 Iodine-deficiency-related diffuse (endemic) goitre;E01.8 Other iodine-deficiency-related thyroid disorders and allied conditions
E45 Retarded development following protein-energy malnutrition	1	1	2	E45 Retarded development following protein-energy malnutrition
E71 Disorders of branched-chain amino-acid metabolism and fatty-acid metabolism	2	0	2	E71.3 Disorders of fatty-acid metabolism
E73 Lactose intolerance	2	0	2	E73.0 Congenital lactase deficiency;E73.9 Lactose intolerance, unspecified
F48 Other neurotic disorders	2	0	2	F48.8 Other specified neurotic disorders
F95 Tic disorders	1	1	2	F95.0 Transient tic disorder;F95.8 Other tic disorders
G31 Other degenerative diseases of nervous system, not elsewhere classified	2	0	2	G31.8 Other specified degenerative diseases of nervous system
G63 Polyneuropathy in diseases classified elsewhere	2	0	2	G63.2 Diabetic polyneuropathy (E10-E14+ with common fourth character .4)
G90 Disorders of autonomic nervous system	2	0	2	G90 Disorders of autonomic nervous system;G90.8 Other disorders of autonomic nervous system
H35 Other retinal disorders	2	0	2	H35.3 Degeneration of macula and posterior pole
H36 Retinal disorders in diseases classified elsewhere	2	0	2	H36.0 Diabetic retinopathy (E10-E14+ with common fourth character .3)
I20 Angina pectoris	2	0	2	I20.8 Other forms of angina pectoris
I34 Nonrheumatic mitral valve disorders	2	0	2	I34.1 Mitral (valve) prolapse
I42 Cardiomyopathy	1	1	2	I42.0 Dilated cardiomyopathy;I42.2 Other hypertrophic cardiomyopathy
I79 Disorders of arteries, arterioles and capillaries in diseases classified elsewhere	2	0	2	I79.2 Peripheral angiopathy in diseases classified elsewhere
I83 Varicose veins of lower extremities	1	1	2	I83.9 Varicose veins of lower extremities without ulcer or inflammation
J00 Acute nasopharyngitis [common cold]	2	0	2	J00 Acute nasopharyngitis [common cold]
K59 Other functional intestinal disorders	1	1	2	K59.9 Functional intestinal disorder, unspecified
K81 Cholecystitis	2	0	2	K81.1 Chronic cholecystitis
M35 Other systemic involvement of connective tissue	2	0	2	M35.7 Hypermobility syndrome;M35.8 Other specified systemic involvement of connective tissue
M41 Scoliosis	2	0	2	M41.9 Scoliosis, unspecified
M84 Disorders of continuity of bone	2	0	2	M84.4 Pathological fracture, not elsewhere classified
N16 Renal tubulo-interstitial disorders in diseases classified elsewhere	2	0	2	N16.3 Renal tubulo-interstitial disorders in metabolic diseases
N28 Other disorders of kidney and ureter, not elsewhere classified	2	0	2	N28.1 Cyst of kidney, acquired;N28.8 Other specified disorders of kidney and ureter
N84 Polyp of female genital tract	2	0	2	N84.0 Polyp of corpus uteri
N85 Other noninflammatory disorders of uterus, except cervix	2	0	2	N85 Other noninflammatory disorders of uterus, except cervix;N85.0 Endometrial glandular hyperplasia
N92 Excessive, frequent and irregular menstruation	2	0	2	N92.5 Other specified irregular menstruation;N92.6 Irregular menstruation, unspecified
P05 Slow fetal growth and fetal malnutrition	2	0	2	P05.0 Light for gestational age;P05.1 Small for gestational age
P23 Congenital pneumonia	2	0	2	P23 Congenital pneumonia;P23.0 Congenital pneumonia due to viral agent
P28 Other respiratory conditions originating in the perinatal period	2	0	2	P28.5 Respiratory failure of newborn
P59 Neonatal jaundice from other and unspecified causes	2	0	2	P59.0 Neonatal jaundice associated with preterm delivery;P59.9 Neonatal jaundice, unspecified
P61 Other perinatal haematological disorders	2	0	2	P61.2 Anaemia of prematurity
Q51 Congenital malformations of uterus and cervix	2	0	2	Q51.0 Agenesis and aplasia of uterus;Q51.8 Other congenital malformations of uterus and cervix
Q61 Cystic kidney disease	1	1	2	Q61 Cystic kidney disease;Q61.4 Renal dysplasia
Q79 Congenital malformations of the musculoskeletal system, not elsewhere classified	2	0	2	Q79.0 Congenital diaphragmatic hernia;Q79.6 Ehlers-Danlos syndrome
D83 Common variable immunodeficiency	0	2	2	D83.0 Common variable immunodeficiency with predominant abnormalities of B-cell numbers and function;D83.9 Common variable immunodeficiency, unspecified
A09 Other gastroenteritis and colitis of infectious and unspecified origin	1	0	1	A09 Other gastroenteritis and colitis of infectious and unspecified origin
B18 Chronic viral hepatitis	1	0	1	B18.9 Chronic viral hepatitis, unspecified
B25 Cytomegaloviral disease	1	0	1	B25.9 Cytomegaloviral disease, unspecified
B37 Candidiasis	1	0	1	B37.2 Candidiasis of skin and nail
C16 Malignant neoplasm of stomach	1	0	1	C16 Malignant neoplasm of stomach
C25 Malignant neoplasm of pancreas	1	0	1	C25.4 Malignant neoplasm, endocrine pancreas
C91 Lymphoid leukaemia	1	0	1	C91.0 Acute lymphoblastic leukaemia [ALL]
D15 Benign neoplasm of other and unspecified intrathoracic organs	1	0	1	D15.1 Benign neoplasm, heart
D33 Benign neoplasm of brain and other parts of central nervous system	1	0	1	D33 Benign neoplasm of brain and other parts of central nervous system
D36 Benign neoplasm of other and unspecified sites	1	0	1	D36.7 Benign neoplasm, other specified sites
D43 Neoplasm of uncertain or unknown behaviour of brain and central nervous system	1	0	1	D43.0 Neoplasm of uncertain or unknown behaviour, brain, supratentorial
D50 Iron deficiency anaemia	1	0	1	D50.9 Iron deficiency anaemia, unspecified
D56 Thalassaemia	1	0	1	D56.0 Alpha thalassaemia
E02 Subclinical iodine-deficiency hypothyroidism	1	0	1	E02 Subclinical iodine-deficiency hypothyroidism
E68 Sequelae of hyperalimentation	1	0	1	E68 Sequelae of hyperalimentation
E80 Disorders of porphyrin and bilirubin metabolism	1	0	1	E80.7 Disorder of bilirubin metabolism, unspecified
F06 Other mental disorders due to brain damage and dysfunction and to physical disease	1	0	1	F06.4 Organic anxiety disorder
F45 Somatoform disorders	1	0	1	F45.0 Somatization disorder
G40 Epilepsy	1	0	1	G40.5 Special epileptic syndromes
G44 Other headache syndromes	1	0	1	G44.2 Tension-type headache
G57 Mononeuropathies of lower limb	1	0	1	G57.9 Mononeuropathy of lower limb, unspecified
G62 Other polyneuropathies	1	0	1	G62.0 Drug-induced polyneuropathy
H26 Other cataract	1	0	1	H26.2 Complicated cataract
H31 Other disorders of choroid	1	0	1	H31.8 Other specified disorders of choroid
H40 Glaucoma	1	0	1	H40.1 Primary open-angle glaucoma
H48 Disorders of optic [2nd] nerve and visual pathways in diseases classified elsewhere	1	0	1	H48.0 Optic atrophy in diseases classified elsewhere
H50 Other strabismus	1	0	1	H50.0 Convergent concomitant strabismus
H61 Other disorders of external ear	1	0	1	H61.2 Impacted cerumen
H65 Nonsuppurative otitis media	1	0	1	H65.1 Other acute nonsuppurative otitis media
I44 Atrioventricular and left bundle-branch block	1	0	1	I44.1 Atrioventricular block, second degree
I48 Atrial fibrillation and flutter	1	0	1	I48.1 Persistent atrial fibrillation
I67 Other cerebrovascular diseases	1	0	1	I67.8 Other specified cerebrovascular diseases
I78 Diseases of capillaries	1	0	1	I78.0 Hereditary haemorrhagic telangiectasia
I86 Varicose veins of other sites	1	0	1	I86.2 Pelvic varices
I87 Other disorders of veins	1	0	1	I87.0 Postthrombotic syndrome
J32 Chronic sinusitis	1	0	1	J32.0 Chronic maxillary sinusitis
J37 Chronic laryngitis and laryngotracheitis	1	0	1	J37.0 Chronic laryngitis
J38 Diseases of vocal cords and larynx, not elsewhere classified	1	0	1	J38.0 Paralysis of vocal cords and larynx
J45 Asthma	1	0	1	J45.0 Predominantly allergic asthma
K20 Oesophagitis	1	0	1	K20 Oesophagitis
K22 Other diseases of oesophagus	1	0	1	K22.7 Barrett's oesophagus
K40 Inguinal hernia	1	0	1	K40.9 Unilateral or unspecified inguinal hernia, without obstruction or gangrene
K52 Other noninfective gastroenteritis and colitis	1	0	1	K52.8 Other specified noninfective gastroenteritis and colitis
K64 Haemorrhoids and perianal venous thrombosis	1	0	1	K64.1 Second degree haemorrhoids
K74 Fibrosis and cirrhosis of liver	1	0	1	K74.6 Other and unspecified cirrhosis of liver
K80 Cholelithiasis	1	0	1	K80.1 Calculus of gallbladder with other cholecystitis
K82 Other diseases of gallbladder	1	0	1	K82.8 Other specified diseases of gallbladder
K90 Intestinal malabsorption	1	0	1	K90.0 Coeliac disease
L20 Atopic dermatitis	1	0	1	L20.9 Atopic dermatitis, unspecified
L63 Alopecia areata	1	0	1	L63.8 Other alopecia areata
L68 Hypertrichosis	1	0	1	L68.9 Hypertrichosis, unspecified
L83 Acanthosis nigricans	1	0	1	L83 Acanthosis nigricans
M13 Other arthritis	1	0	1	M13.0 Polyarthritis, unspecified
M33 Dermatopolymyositis	1	0	1	M33.0 Juvenile dermatomyositis
M42 Spinal osteochondrosis	1	0	1	M42.1 Adult osteochondrosis of spine
M95 Other acquired deformities of musculoskeletal system and connective tissue	1	0	1	M95.8 Other specified acquired deformities of musculoskeletal system
N11 Chronic tubulo-interstitial nephritis	1	0	1	N11.8 Other chronic tubulo-interstitial nephritis
N15 Other renal tubulo-interstitial diseases	1	0	1	N15.9 Renal tubulo-interstitial disease, unspecified
N17 Acute renal failure	1	0	1	N17.8 Other acute renal failure
N35 Urethral stricture	1	0	1	N35.8 Other urethral stricture
N39 Other disorders of urinary system	1	0	1	N39.1 Persistent proteinuria, unspecified
N41 Inflammatory diseases of prostate	1	0	1	N41.1 Chronic prostatitis
N43 Hydrocele and spermatocele	1	0	1	N43.2 Other hydrocele
N48 Other disorders of penis	1	0	1	N48.4 Impotence of organic origin
N60 Benign mammary dysplasia	1	0	1	N60.1 Diffuse cystic mastopathy
N80 Endometriosis	1	0	1	N80.0 Endometriosis of uterus;N80.3 Endometriosis of pelvic peritoneum
N81 Female genital prolapse	1	0	1	N81.2 Incomplete uterovaginal prolapse
N86 Erosion and ectropion of cervix uteri	1	0	1	N86 Erosion and ectropion of cervix uteri
N93 Other abnormal uterine and vaginal bleeding	1	0	1	N93.9 Abnormal uterine and vaginal bleeding, unspecified
N95 Menopausal and other perimenopausal disorders	1	0	1	N95.3 States associated with artificial menopause
O24 Diabetes mellitus in pregnancy	1	0	1	O24.4 Diabetes mellitus arising in pregnancy
P08 Disorders related to long gestation and high birth weight	1	0	1	P08.1 Other heavy for gestational age infants
P12 Birth injury to scalp	1	0	1	P12.0 Cephalhaematoma due to birth injury
P22 Respiratory distress of newborn	1	0	1	P22.0 Respiratory distress syndrome of newborn
P29 Cardiovascular disorders originating in the perinatal period	1	0	1	P29.3 Persistent fetal circulation
P37 Other congenital infectious and parasitic diseases	1	0	1	P37.9 Congenital infectious and parasitic disease, unspecified
P39 Other infections specific to the perinatal period	1	0	1	P39.2 Intra-amniotic infection of fetus, not elsewhere classified
P52 Intracranial nontraumatic haemorrhage of fetus and newborn	1	0	1	P52.2 Intraventricular (nontraumatic) haemorrhage, grade 3, of fetus and newborn
P58 Neonatal jaundice due to other excessive haemolysis	1	0	1	P58.0 Neonatal jaundice due to bruising
P77 Necrotizing enterocolitis of fetus and newborn	1	0	1	P77 Necrotizing enterocolitis of fetus and newborn
P78 Other perinatal digestive system disorders	1	0	1	P78.9 Perinatal digestive system disorder, unspecified
P90 Convulsions of newborn	1	0	1	P90 Convulsions of newborn
P96 Other conditions originating in the perinatal period	1	0	1	P96.8 Other specified conditions originating in the perinatal period
Q07 Other congenital malformations of nervous system	1	0	1	Q07.0 Arnold-Chiari syndrome
Q18 Other congenital malformations of face and neck	1	0	1	Q18.0 Sinus, fistula and cyst of branchial cleft
Q23 Congenital malformations of aortic and mitral valves	1	0	1	Q23.8 Other congenital malformations of aortic and mitral valves
Q25 Congenital malformations of great arteries	1	0	1	Q25.0 Patent ductus arteriosus
Q40 Other congenital malformations of upper alimentary tract	1	0	1	Q40.1 Congenital hiatus hernia
Q43 Other congenital malformations of intestine	1	0	1	Q43.9 Congenital malformation of intestine, unspecified
Q50 Congenital malformations of ovaries, fallopian tubes and broad ligaments	1	0	1	Q50 Congenital malformations of ovaries, fallopian tubes and broad ligaments
Q60 Renal agenesis and other reduction defects of kidney	1	0	1	Q60.0 Renal agenesis, unilateral
Q63 Other congenital malformations of kidney	1	0	1	Q63.2 Ectopic kidney
Q76 Congenital malformations of spine and bony thorax	1	0	1	Q76.9 Congenital malformation of bony thorax, unspecified
Q89 Other congenital malformations, not elsewhere classified	1	0	1	Q89.8 Other specified congenital malformations
Q96 Turner's syndrome	1	0	1	Q96.9 Turner's syndrome, unspecified
R01 Cardiac murmurs and other cardiac sounds	1	0	1	R01.0 Benign and innocent cardiac murmurs
R04 Haemorrhage from respiratory passages	1	0	1	R04.0 Epistaxis
R47 Speech disturbances, not elsewhere classified	1	0	1	R47.8 Other and unspecified speech disturbances
Z09 Follow-up examination after treatment for conditions other than malignant neoplasm	1	0	1	Z09.0 Follow-up examination after surgery for other conditions
Z51 Other medical care	1	0	1	Z51.5 Palliative care
C62 Malignant neoplasm of testis	0	1	1	C62 Malignant neoplasm of testis
D47 Other neoplasms of uncertain or unknown behaviour of lymphoid, haematopoietic and related tissue	0	1	1	D47.3 Essential (haemorrhagic) thrombocythaemia
D69 Purpura and other haemorrhagic conditions	0	1	1	D69.9 Haemorrhagic condition, unspecified
D80 Immunodeficiency with predominantly antibody defects	0	1	1	D80 Immunodeficiency with predominantly antibody defects
E64 Sequelae of malnutrition and other nutritional deficiencies	0	1	1	E64.0 Sequelae of protein-energy malnutrition
E87 Other disorders of fluid, electrolyte and acid-base balance	0	1	1	E87.8 Other disorders of electrolyte and fluid balance, not elsewhere classified
F33 Recurrent depressive disorder	0	1	1	F33.1 Recurrent depressive disorder, current episode moderate
M61 Calcification and ossification of muscle	0	1	1	M61.1 Myositis ossificans progressiva
M89 Other disorders of bone	0	1	1	M89.2 Other disorders of bone development and growth
N47 Redundant prepuce, phimosis and paraphimosis	0	1	1	N47 Redundant prepuce, phimosis and paraphimosis
Q77 Osteochondrodysplasia with defects of growth of tubular bones and spine	0	1	1	Q77.8 Other osteochondrodysplasia with defects of growth of tubular bones and spine
R82 Other abnormal findings in urine	0	1	1	R82.4 Acetonuria

## Sheet: 214patients_with_WES_and_panels
ICD10_section	Panel	WES	Total	ICD10_diagnoses
E03 Other hypothyroidism	80	80	160	E03.0 Congenital hypothyroidism with diffuse goitre;E03.1 Congenital hypothyroidism without goitre;E03.8 Other specified hypothyroidism
E10 Type 1 diabetes mellitus	23	23	46	E10.4 Type 1 diabetes mellitus with neurological complications;E10.8 Type 1 diabetes mellitus with unspecified complications;E10.9 Type 1 diabetes mellitus without complications
E16 Other disorders of pancreatic internal secretion	18	18	36	E16.1 Other hypoglycaemia;E16.2 Hypoglycaemia, unspecified;E16.8 Other specified disorders of pancreatic internal secretion
E23 Hypofunction and other disorders of pituitary gland	13	13	26	E23.0 Hypopituitarism;E23.6 Other disorders of pituitary gland;E23.7 Disorder of pituitary gland, unspecified
E11 Type 2 diabetes mellitus	9	9	18	E11.2 Type 2 diabetes mellitus with renal complications;E11.4 Type 2 diabetes mellitus with neurological complications;E11.6 Type 2 diabetes mellitus with other specified complications;E11.7 Type 2 diabetes mellitus with multiple complications;E11.8 Type 2 diabetes mellitus with unspecified complications;E11.9 Type 2 diabetes mellitus without complications
E27 Other disorders of adrenal gland	9	9	18	E27.0 Other adrenocortical overactivity;E27.1 Primary adrenocortical insufficiency;E27.5 Adrenomedullary hyperfunction;E27.8 Other specified disorders of adrenal gland
E66 Obesity	9	9	18	E66.0 Obesity due to excess calories;E66.8 Other obesity
E31 Polyglandular dysfunction	7	7	14	E31.1 Polyglandular hyperfunction;E31.8 Other polyglandular dysfunction
E14 Unspecified diabetes mellitus	6	6	12	E14 Unspecified diabetes mellitus;E14.8 Unspecified diabetes mellitus with unspecified complications;E14.9 Unspecified diabetes mellitus without complications
E22 Hyperfunction of pituitary gland	6	6	12	E22.0 Acromegaly and pituitary gigantism;E22.1 Hyperprolactinaemia;E22.8 Other hyperfunction of pituitary gland
E25 Adrenogenital disorders	6	6	12	E25.8 Other adrenogenital disorders
D35 Benign neoplasm of other and unspecified endocrine glands	4	4	8	D35.0 Benign neoplasm, adrenal gland;D35.2 Benign neoplasm, pituitary gland
E13 Other specified diabetes mellitus	4	4	8	E13.9 Other specified diabetes mellitus without complications
E34 Other endocrine disorders	4	4	8	E34.3 Short stature, not elsewhere classified;E34.9 Endocrine disorder, unspecified
E07 Other disorders of thyroid	3	3	6	E07.1 Dyshormogenetic goitre;E07.8 Other specified disorders of thyroid
E20 Hypoparathyroidism	3	3	6	E20.0 Idiopathic hypoparathyroidism;E20.1 Pseudohypoparathyroidism;E20.9 Hypoparathyroidism, unspecified
E29 Testicular dysfunction	3	3	6	E29.1 Testicular hypofunction
E74 Other disorders of carbohydrate metabolism	3	3	6	E74.3 Other disorders of intestinal carbohydrate absorption;E74.9 Disorder of carbohydrate metabolism, unspecified
E83 Disorders of mineral metabolism	3	3	6	E83.4 Disorders of magnesium metabolism;E83.8 Other disorders of mineral metabolism
K86 Other diseases of pancreas	3	3	6	K86.8 Other specified diseases of pancreas
Q52 Other congenital malformations of female genitalia	3	3	6	Q52.8 Other specified congenital malformations of female genitalia
Q56 Indeterminate sex and pseudohermaphroditism	3	3	6	Q56.1 Male pseudohermaphroditism, not elsewhere classified
E30 Disorders of puberty, not elsewhere classified	2	2	4	E30.8 Other disorders of puberty
Q53 Undescended testicle	2	2	4	Q53.2 Undescended testicle, bilateral
Q55 Other congenital malformations of male genital organs	2	2	4	Q55.0 Absence and aplasia of testis;Q55.1 Hypoplasia of testis and scrotum
Q78 Other osteochondrodysplasias	2	2	4	Q78.0 Osteogenesis imperfecta
R73 Elevated blood glucose level	2	2	4	R73.0 Abnormal glucose tolerance test;R73.9 Hyperglycaemia, unspecified
C75 Malignant neoplasm of other endocrine glands and related structures	1	1	2	C75.5 Malignant neoplasm, aortic body and other paraganglia
E04 Other nontoxic goitre	1	1	2	E04.1 Nontoxic single thyroid nodule
E06 Thyroiditis	1	1	2	E06.3 Autoimmune thyroiditis
E21 Hyperparathyroidism and other disorders of parathyroid gland	1	1	2	E21.0 Primary hyperparathyroidism
E24 Cushing's syndrome	1	1	2	E24.1 Nelson's syndrome
E28 Ovarian dysfunction	1	1	2	E28.3 Primary ovarian failure;E28.8 Other ovarian dysfunction
E78 Disorders of lipoprotein metabolism and other lipidaemias	1	1	2	E78.4 Other hyperlipidaemia
I10 Essential (primary) hypertension	1	1	2	I10 Essential (primary) hypertension
J35 Chronic diseases of tonsils and adenoids	1	1	2	J35.0 Chronic tonsillitis
K59 Other functional intestinal disorders	1	1	2	K59.9 Functional intestinal disorder, unspecified
N50 Other disorders of male genital organs	1	1	2	N50.0 Atrophy of testis
Q54 Hypospadias	1	1	2	Q54.3 Hypospadias, perineal
